# Supplementary material for: Spatial Uncertainty in Modeling Inhalation Exposure to Volatile Organic Compounds in Response to the Application of Consumer Spray Products
Source: Int J Environ Res Public Health. 2021 May 17;18(10):5334. doi: 10.3390/ijerph18105334 (PMC8157054; doi:10.3390/ijerph18105334)
Supplement: Supplementary file 1 [file ijerph-18-05334-s001.zip]

Archive with 1 entries (1 files):
- ijerph-1207552-supplementary.pdf
